# Supplementary material for: Pilot Study on the Combination of Different Pre-Treatments with Nanofiltration for Efficiently Restraining Membrane Fouling While Providing High-Quality Drinking Water
Source: Membranes (Basel). 2021 May 24;11(6):380. doi: 10.3390/membranes11060380 (PMC8224806; doi:10.3390/membranes11060380)
Supplement: Supplementary file 1 [file membranes-11-00380-s001.zip]

Archive with 1 entries (1 files):
- membranes-1216341-supplementary.pdf
